# Supplementary material for: Recovery of Li2CO3 from Spent LiFePO4 by Using a Novel Impurity Elimination Process
Source: Molecules. 2023 May 5;28(9):3902. doi: 10.3390/molecules28093902 (PMC10180280; doi:10.3390/molecules28093902)
Supplement: Supplementary file 1 [file molecules-28-03902-s001.zip]

Archive with 1 entries (1 files):
- molecules-2361561-supplementary.pdf
